# Supplementary material for: Factors affecting COVID-19 infected and death rates inform lockdown-related policymaking
Source: PLoS One. 2020 Oct 23;15(10):e0241165. doi: 10.1371/journal.pone.0241165 (PMC7584177; doi:10.1371/journal.pone.0241165)
Supplement: S3 File — (STY) [file pone.0241165.s003.sty]

%%
%% This is file 'numcompress.sty',
%%
%% Copyright (C) 2009 River Valley Technologies 
%%                    <latex.support@river-valley.com>
%% 
%% This file may be distributed and/or modified under the
%% conditions of the LaTeX Project Public License, either version 1.2
%% of this license or (at your option) any later version.
%% The latest version of this license is in
%%    http://www.latex-project.org/lppl.txt
%% and version 1.2 or later is part of all distributions of LaTeX
%% version 1999/12/01 or later.
%%
%% $Id: numcompress.sty 144 2009-10-08 04:04:13Z rishi $
%%
%% $URL: http://lenova.river-valley.com/svn/elsbst/trunk/numcompress.sty $
%%
\newif\ifdots \dotstrue
\newif\ifnumcompress \numcompresstrue

\DeclareOption{dots}{\global\dotstrue}
\DeclareOption{nodots}{\global\dotsfalse}
\DeclareOption{compress}{\global\numcompresstrue}
\DeclareOption{nocompress}{\global\numcompressfalse}

\ProcessOptions

\def\removeDot#1{\def\tmp{#1}%
    \ifx\tmp\@empty\else\@removeDot#1\@nil\fi}

\def\@removeDot#1\@nil{\edef\fchar{\expandafter\@car#1\@nil}%
      \edef\rchar{\expandafter\@cdr#1!\@nil}%
      \def\@xmltempa{.}\def\@xmltempb{!}%
      \ifx\fchar\@xmltempb\relax\else%
      \ifx\fchar\@xmltempa\relax\else%
      \fchar\ignorespaces\fi\removeDot{\rchar}\fi}


\def\First[#1]{\csname First#1\endcsname}
\def\Second[#1]{\csname Second#1\endcsname}

\def\parseFirstPage#1{\@tempcnta=0
  \@tfor\@digits:=#1\do{%
    {\global\advance\@tempcnta by 1
      \expandafter\xdef\csname
      First\the\@tempcnta\endcsname{\@digits}%
      \xdef\flength{\the\@tempcnta}}}}

\def\parseSecondPage#1{\@tempcnta=0
  \@tfor\@digits:=#1\do{%
    {\global\advance\@tempcnta by 1
      \expandafter\xdef\csname
      Second\the\@tempcnta\endcsname{\@digits}%
      \xdef\llength{\the\@tempcnta}}}}

\newif\ifdissimilar\dissimilarfalse
\def\checkequal#1#2{\edef\Farg{#1}\edef\Sarg{#2}%
      \edef\One{A}%
      \ifcat\One\Farg \relax\else%
      \ifdissimilar\Sarg\else%
      \ifnum\Farg=\Sarg\relax\else\Sarg\dissimilartrue\fi\fi\fi}
%
\let\@@fpage\@empty
\let\@@lpage\@empty
\def\fpage@compress#1{%
      \gdef\@@fpage{#1}%
            \edef\llength{0}%
            \parseFirstPage{#1}%
      \ifnum\flength=\llength%
       \gdef\@fpage{\@@fpage}%
       \gdef\@lpage{%
        \@ifundefined{Second1}{}{\checkequal{\First[1]}{\Second[1]}}%
        \@ifundefined{Second2}{}{\checkequal{\First[2]}{\Second[2]}}%
        \@ifundefined{Second3}{}{\checkequal{\First[3]}{\Second[3]}}%
        \@ifundefined{Second4}{}{\checkequal{\First[4]}{\Second[4]}}%
        \@ifundefined{Second5}{}{\checkequal{\First[5]}{\Second[5]}}%
      }%
      \else%
       \gdef\@fpage{\@@fpage}%
       \gdef\@lpage{\@@lpage}%
     \fi}

\def\lpage@compress#1{%
        \gdef\@@lpage{#1}%
        \parseSecondPage{#1}%
      \ifnum\flength=\llength%
       \gdef\@fpage{\@@fpage}%
       \gdef\@lpage{%
       \edef\One{A}%
       \edef\xFirst{\First[1]}%
       \edef\xSecond{\Second[1]}%
       \ifcat\One\xSecond\relax%
          \ifx\xFirst\xSecond%
           \@ifundefined{Second1}{}{\checkequal{\First[1]}{\Second[1]}}%
           \@ifundefined{Second2}{}{\checkequal{\First[2]}{\Second[2]}}%
           \@ifundefined{Second3}{}{\checkequal{\First[3]}{\Second[3]}}%
           \@ifundefined{Second4}{}{\checkequal{\First[4]}{\Second[4]}}%
           \@ifundefined{Second5}{}{\checkequal{\First[5]}{\Second[5]}}%
          \else#1\fi%
      \else%
          \ifx\xFirst\xSecond%
           \@ifundefined{Second1}{}{\checkequal{\First[1]}{\Second[1]}}%
           \@ifundefined{Second2}{}{\checkequal{\First[2]}{\Second[2]}}%
           \@ifundefined{Second3}{}{\checkequal{\First[3]}{\Second[3]}}%
           \@ifundefined{Second4}{}{\checkequal{\First[4]}{\Second[4]}}%
           \@ifundefined{Second5}{}{\checkequal{\First[5]}{\Second[5]}}%
        \else#1\fi%
      \fi%
      }%
    \else
      \gdef\@fpage{\@@fpage}%
      \gdef\@lpage{%
      \edef\Targ{#1}%
      \edef\One{A}%
      \edef\xFirst{\First[1]}%
      \edef\xSecond{\Second[1]}%
      \ifx\xFirst\xSecond
         \ifcat\One\xSecond\relax\else\@@lpage\fi%
      \else#1\fi%
      }%
  \fi}

\newwrite\xx
\immediate\openout\xx=tmpbib.tex

\gdef\@@@pages#1#2{\def\next{#2}%
  \immediate\write\xx{[\the\c@NAT@ctr.]\space [#1][#2]}%
  \fpage@compress{#1}%\ifx\next\@empty\relax\else
   \lpage@compress{#2}%\fi
  {\@fpage\ifx\next\@empty\relax\else
    --\@lpage\fi}\resetall}

\def\mk@empty#1{\@tempcnta=1
  \loop\ifnum\@tempcnta<6
    \expandafter\let\csname#1\the\@tempcnta\endcsname\relax
    \advance\@tempcnta by 1 \repeat}
\def\resetall{\let\@lpage\@empty\let\@fpage\@empty
   \def\flength{0}\def\llength{0}%
   \let\@@fpage\@empty\let\@@lpage\@empty
   \mk@empty{First}\mk@empty{Second}}


\ifdots
 \gdef\xfnm[#1]{\unskip\space#1}
 \def\bibinfo#1#2{\@ifnextchar.{\@@bibinfo{#1}{#2}}{\@@@bibinfo{#1}{#2}}}
 \def\@@@bibinfo#1#2{\def\next{#1}%
   \def\@@@pg{pages}\def\@@@au{author}%
   \ifx\next\@@@pg\bibpages{#2}\else
   \ifx\next\@@@au\bibauthor{#2}\else
   #2\fi\fi}
 \def\@@bibinfo#1#2.{\def\next{#1}%
  \def\@@@pg{pages}\def\@@@au{author}%
  \ifx\next\@@@pg\bibpages{#2}.\else
  \ifx\next\@@@au\bibauthor{#2}\else
  #2.\fi\fi}
\else
 \gdef\xfnm[#1]{\unskip\space\removeDot{#1}}
 \def\bibinfo#1#2{\def\next{#1}%
   \def\@@@pg{pages}\def\@@@au{author}%
   \ifx\next\@@@pg\bibpages{#2}\else
   \ifx\next\@@@au\bibauthor{#2}\else
   #2\fi\fi}
\fi

\ifnumcompress
 \def\bibpages#1{\@@bibpages#1\@nil}
 \def\@@bibpages#1--#2\@nil{\@@@pages{#1}{#2}}
\else
 \def\bibpages#1{#1}
\fi

\def\bibauthor#1{#1}
